# Supplementary material for: Cell lines and immune classification of glioblastoma define patient’s prognosis
Source: Br J Cancer. 2019 Mar 22;120(8):806–14. doi: 10.1038/s41416-019-0404-y (PMC6474266; doi:10.1038/s41416-019-0404-y)
Supplement: Supplementary file 1 — Supplementary table 1 [file 41416_2019_404_MOESM1_ESM.xlsx]

## Sheet: Feuil1
Sample ID	Dataset ID	Sample description	type
GSM397661	GSE15824	cell line: LN018	cell line
GSM397662	GSE15824	cell line: LN018	cell line
GSM397663	GSE15824	cell line: LN215	cell line
GSM397664	GSE15824	cell line: LN215	cell line
GSM397665	GSE15824	cell line: LN229	cell line
GSM397666	GSE15824	cell line: LN229	cell line
GSM397667	GSE15824	cell line: LN319	cell line
GSM397668	GSE15824	cell line: LN319	cell line
GSM397669	GSE15824	cell line: BS149	cell line
GSM397670	GSE15824	cell line: BS149	cell line
GSM198765	GSE23806	GSr Neurospheres Hamburg GS-1	Neurosphere
GSM198766	GSE23806	GSr Neurospheres Hamburg GS-2	Neurosphere
GSM198767	GSE23806	GSf Neurospheres Hamburg GS-3	Neurosphere
GSM198768	GSE23806	GSr Neurospheres Hamburg GS-4	Neurosphere
GSM198769	GSE23806	GSf Neurospheres Hamburg GS-5	Neurosphere
GSM198770	GSE23806	GSr Neurospheres Hamburg GS-6	Neurosphere
GSM198771	GSE23806	GSr Neurospheres Hamburg GS-7	Neurosphere
GSM198772	GSE23806	GSf Neurospheres Hamburg GS-8	Neurosphere
GSM198773	GSE23806	GSf Neurospheres Hamburg GS-9	Neurosphere
GSM198774	GSE23806	GSr Neurospheres Hamburg GS-1-2	Neurosphere
GSM198775	GSE23806	GSr Neurospheres Hamburg GS-2-2	Neurosphere
GSM198776	GSE23806	GSf Neurospheres Hamburg GS-3-2	Neurosphere
GSM198777	GSE23806	GSr Neurospheres Hamburg GS-4-2	Neurosphere
GSM198778	GSE23806	GSf Neurospheres Hamburg GS-5-2	Neurosphere
GSM198779	GSE23806	GSr Neurospheres Hamburg GS-7-2	Neurosphere
GSM198780	GSE23806	GSf Neurospheres Hamburg GS-8-2	Neurosphere
GSM198781	GSE23806	GSf Neurospheres Hamburg GS-9-2	Neurosphere
GSM587155	GSE23806	conventional glioma cell line, serum_DBTRG05MG	cell line
GSM587156	GSE23806	conventional glioma cell line, serum_G122	cell line
GSM587157	GSE23806	conventional glioma cell line, serum_LN229	cell line
GSM587158	GSE23806	conventional glioma cell line, serum_M059K	cell line
GSM587159	GSE23806	conventional glioma cell line, serum_G141	cell line
GSM587160	GSE23806	conventional glioma cell line, serum_M059J	cell line
GSM587161	GSE23806	conventional glioma cell line, serum_A172	cell line
GSM587162	GSE23806	conventional glioma cell line, serum_G121	cell line
GSM587163	GSE23806	conventional glioma cell line, serum_G84	cell line
GSM587164	GSE23806	conventional glioma cell line, serum_G120	cell line
GSM587165	GSE23806	conventional glioma cell line, serum_G61	cell line
GSM587166	GSE23806	conventional glioma cell line, serum_G112	cell line
GSM587167	GSE23806	conventional glioma cell line, serum_G130	cell line
GSM587168	GSE23806	conventional glioma cell line, serum_U118MG	cell line
GSM587169	GSE23806	conventional glioma cell line, serum_SF268	cell line
GSM587170	GSE23806	conventional glioma cell line, serum_G124	cell line
GSM587171	GSE23806	conventional glioma cell line, serum_G118	cell line
GSM587172	GSE23806	conventional glioma cell line, serum_G142	cell line
GSM587173	GSE23806	conventional glioma cell line, serum_G44	cell line
GSM587174	GSE23806	conventional glioma cell line, serum_SW1783	cell line
GSM587175	GSE23806	conventional glioma cell line, serum_G22	cell line
GSM587176	GSE23806	conventional glioma cell line, serum_G28T	cell line
GSM587177	GSE23806	conventional glioma cell line, serum_G59	cell line
GSM587178	GSE23806	conventional glioma cell line, serum_G63	cell line
GSM587179	GSE23806	conventional glioma cell line, serum_T98G	cell line
GSM587180	GSE23806	conventional glioma cell line, serum_U87MG	cell line
GSM587181	GSE23806	conventional glioma cell line, serum_HS683	cell line
GSM587182	GSE23806	conventional glioma cell line, serum_G111	cell line
GSM587183	GSE23806	conventional glioma cell line, serum_G140	cell line
GSM587184	GSE23806	conventional glioma cell line, serum_SF539	cell line
GSM587185	GSE23806	conventional glioma cell line, serum_LN18	cell line
GSM587186	GSE23806	conventional glioma cell line, serum_G96	cell line
GSM587187	GSE23806	conventional glioma cell line, serum, est. from GS line-generating tumors_ML-4 p3	cell line
GSM587188	GSE23806	conventional glioma cell line, serum, est. from GS line-generating tumors_ML-5 p7	cell line
GSM587189	GSE23806	conventional glioma cell line, serum, est. from GS line-generating tumors_ML-8 p8	cell line
GSM587190	GSE23806	conventional glioma cell line, serum, est. from GS line-generating tumors_ML-9 p6	cell line
GSM587191	GSE23806	glioblastoma stem-like cell line, serum free, early passage_GS-1 p19	stem-like
GSM587192	GSE23806	glioblastoma stem-like cell line, serum free, later passage_GS-1 p28	stem-like
GSM587193	GSE23806	glioblastoma stem-like cell line, serum free, early passage_GS-2 p10	stem-like
GSM587194	GSE23806	glioblastoma stem-like cell line, serum free, later passage_GS-2. p13	stem-like
GSM587195	GSE23806	glioblastoma stem-like cell line, serum free, early passage_GS-4 p11	stem-like
GSM587196	GSE23806	glioblastoma stem-like cell line, serum free, later passage_GS-4 p12	stem-like
GSM587197	GSE23806	glioblastoma stem-like cell line, serum free_GS-6 p10	stem-like
GSM587198	GSE23806	glioblastoma stem-like cell line, serum free, early passage_GS-7 p11	stem-like
GSM587199	GSE23806	glioblastoma stem-like cell line, serum free, later passage_GS-7 p25	stem-like
GSM587200	GSE23806	glioblastoma stem-like cell line, serum free_GS-7 clone 1	stem-like
GSM587201	GSE23806	glioblastoma stem-like cell line, serum free_GS-7 clone 2	stem-like
GSM587202	GSE23806	glioblastoma stem-like cell line, serum free_GS-7 clone 3	stem-like
GSM587203	GSE23806	glioblastoma stem-like cell line, serum free, early passage_GS-3 p12	stem-like
GSM587204	GSE23806	glioblastoma stem-like cell line, serum free, later passage_GS-3 p23	stem-like
GSM587205	GSE23806	glioblastoma stem-like cell line, serum free_GS-3 clone 1	stem-like
GSM587206	GSE23806	glioblastoma stem-like cell line, serum free_GS-3 clone 2	stem-like
GSM587207	GSE23806	glioblastoma stem-like cell line, serum free_GS-3 clone 3	stem-like
GSM587208	GSE23806	glioblastoma stem-like cell line, serum free_GS-3 clone 4	stem-like
GSM587209	GSE23806	glioblastoma stem-like cell line, serum free, early passage_GS-5 p9	stem-like
GSM587210	GSE23806	glioblastoma stem-like cell line, serum free, later passage_GS-5 p12	stem-like
GSM587211	GSE23806	glioblastoma stem-like cell line, serum free, early passage_GS-8 p8	stem-like
GSM587212	GSE23806	glioblastoma stem-like cell line, serum free, later passage_GS-8 p18	stem-like
GSM587213	GSE23806	glioblastoma stem-like cell line, serum free, early passage_GS-9 p6	stem-like
GSM587214	GSE23806	glioblastoma stem-like cell line, serum free, later passage_GS-9 p13	stem-like
GSM587215	GSE23806	glioblastoma stem-like cell line, serum free, later passage_GS-10 p12	stem-like
GSM587216	GSE23806	glioblastoma stem-like cell line, serum free, later passage_GS-11 p11	stem-like
GSM587217	GSE23806	glioblastoma stem-like cell line, serum free, later passage_GS-12 p11	stem-like
GSM231708	GSE9171	Glioblastoma cell line GBM_Hs683	cell line
GSM231709	GSE9171	Glioblastoma cell line GBM_LN18	cell line
GSM231710	GSE9171	Glioblastoma cell line GBM_LN215	cell line
GSM231711	GSE9171	Glioblastoma cell line GBM_LN229	cell line
GSM231712	GSE9171	Glioblastoma cell line GBM_LN235	cell line
GSM231713	GSE9171	Glioblastoma cell line GBM_LN319	cell line
GSM231714	GSE9171	Glioblastoma cell line GBM_LN340	cell line
GSM231715	GSE9171	Glioblastoma cell line GBM_LN382	cell line
GSM231716	GSE9171	Glioblastoma cell line GBM_LN443	cell line
GSM231717	GSE9171	Glioblastoma cell line GBM_LN444	cell line
GSM231718	GSE9171	Glioblastoma cell line GBM_LN464	cell line
GSM231719	GSE9171	Glioblastoma cell line GBM_LNZ308	cell line
GSM231720	GSE9171	Glioblastoma cell line GBM_SF763	cell line
GSM231721	GSE9171	Glioblastoma cell line GBM_SF767	cell line
GSM231722	GSE9171	Glioblastoma cell line GBM_U343	cell line
GSM231723	GSE9171	Glioblastoma cell line GBM_U373	cell line
GSM231724	GSE9171	Glioblastoma cell line GBM_U87	cell line
GSM2794458	GSE104291	GBM derived Sphere line_LN-2207GS_replicate 1	Neurosphere
GSM2794459	GSE104291	GBM derived Sphere line_LN-2207GS_replicate 2	Neurosphere
GSM2794460	GSE104291	GBM derived Sphere line_LN-2207GS_replicate 3	Neurosphere
GSM2794461	GSE104291	GBM derived Sphere line_LN-2540GS_replicate 1	Neurosphere
GSM2794462	GSE104291	GBM derived Sphere line_LN-2540GS_replicate 2	Neurosphere
GSM2794463	GSE104291	GBM derived Sphere line_LN-2540GS_replicate 3	Neurosphere
GSM2794464	GSE104291	GBM derived Sphere line_LN-2669GS_replicate 1	Neurosphere
GSM2794465	GSE104291	GBM derived Sphere line_LN-2669GS_replicate 2	Neurosphere
GSM2794466	GSE104291	GBM derived Sphere line_LN-2669GS_replicate 3	Neurosphere
GSM2794467	GSE104291	GBM derived Sphere line_LN-2683GS_replicate 1	Neurosphere
GSM2794468	GSE104291	GBM derived Sphere line_LN-2683GS_replicate 2	Neurosphere
GSM2794469	GSE104291	GBM derived Sphere line_LN-2683GS_replicate 3	Neurosphere
GSM2794470	GSE104291	adherent GBM derived cell line_LN-2207_replicate 1	cell line
GSM2794471	GSE104291	adherent GBM derived cell line_LN-2207_replicate 2	cell line
GSM2794472	GSE104291	adherent GBM derived cell line_LN-2207_replicate 3	cell line
GSM2794473	GSE104291	adherent GBM derived cell line_LN-2669_replicate 1	cell line
GSM2794474	GSE104291	adherent GBM derived cell line_LN-2669_replicate 2	cell line
GSM2794475	GSE104291	adherent GBM derived cell line_LN-2669_replicate 3	cell line
GSM211868	GSE8537	RNA from actively growing T98G cells	cell line
GSM211869	GSE8537	RNA from G0 arrested T98G cells	cell line
GSM211870	GSE8537	RNA from T98G cells in G1 stage of the cell cycle	cell line
GSM211871	GSE8537	RNA from T98G cells in S phase of the cell cycle	cell line
Table S1. List of glioblastoma cell lines samples used in the study
