# Supplementary material for: Cell lines and immune classification of glioblastoma define patient’s prognosis
Source: Br J Cancer. 2019 Mar 22;120(8):806–14. doi: 10.1038/s41416-019-0404-y (PMC6474266; doi:10.1038/s41416-019-0404-y)
Supplement: Supplementary file 2 — Supplementary table 2 [file 41416_2019_404_MOESM2_ESM.xlsx]

## Sheet: Feuil1
	Cell line	Neurosphere	Stem cell
Oncogenic	18	0	0
Metabolic	15	0	27
Neural Communication	40	29	0
Table S2. Counts of the different cell-lines types in each cell-lines cluster group
