# Supplementary material for: Cell lines and immune classification of glioblastoma define patient’s prognosis
Source: Br J Cancer. 2019 Mar 22;120(8):806–14. doi: 10.1038/s41416-019-0404-y (PMC6474266; doi:10.1038/s41416-019-0404-y)
Supplement: Supplementary file 3 — Supplementary table 3 [file 41416_2019_404_MOESM3_ESM.xlsx]

## Sheet: Feuil1
Variable	Coefficient
Metabolic-enriched	-0.179641
Oncogenic-enriched	-0.254043
CD8 Naive	0.0416916
Granulocytes	0.00931963
Oncogenic-enriched:Bcells	-0.00994479
Metabolic-enriched:CM CD8	0.156578
Oncogenic-enriched:EM CD8	0.0353038
Metabolic-enriched:Monocytes	0.0714464
Oncogenic-enriched:M2	0.0708891
Table S3. Summary of selected variables and related coefficients by LASSO model
